# Supplementary material for: Folate Related Pathway Gene Analysis Reveals a Novel Metabolic Variant Associated with Alzheimer’s Disease with a Change in Metabolic Profile
Source: Metabolites. 2022 May 24;12(6):475. doi: 10.3390/metabo12060475 (PMC9230919; doi:10.3390/metabo12060475)
Supplement: Supplementary file 1 [file metabolites-12-00475-s001.zip]

Archive with 1 entries (1 files):
- metabolites-1734324-supplementary.pdf
